# Supplementary material for: Pharmacogenomics of Leukotriene Modifiers: A Systematic Review and Meta-Analysis
Source: J Pers Med. 2022 Jun 29;12(7):1068. doi: 10.3390/jpm12071068 (PMC9316609; doi:10.3390/jpm12071068)
Supplement: Supplementary file 1 [file jpm-12-01068-s001.zip]

Archive with 1 entries (1 files):
- jpm-1773598-supplementary.pdf
